# Supplementary material for: Analysis of the Effect of Processing Conditions on Physical Properties of Thermally Set Cellulose Hydrogels
Source: Materials (Basel). 2019 Apr 1;12(7):1066. doi: 10.3390/ma12071066 (PMC6479291; doi:10.3390/ma12071066)
Supplement: Supplementary file 1 [file materials-12-01066-s001.zip]

Archive with 2 entries (2 files):
- Compression test data.zip
- sample-list.pdf
